# Supplementary material for: The Mycobacteriophage Ms6 LysB N-Terminus Displays Peptidoglycan Binding Affinity
Source: Viruses. 2021 Jul 15;13(7):1377. doi: 10.3390/v13071377 (PMC8309991; doi:10.3390/v13071377)
Supplement: Supplementary file 1 [file viruses-13-01377-s001.zip]

Archive with 14 entries (11 files):
- Supplementary Material/
- Supplementary Material/.DS_Store
- __MACOSX/
- __MACOSX/Supplementary Material/
- __MACOSX/Supplementary Material/._.DS_Store
- Supplementary Material/Table S1.pdf
- __MACOSX/Supplementary Material/._Table S1.pdf
- Supplementary Material/Figure S1.pdf
- __MACOSX/Supplementary Material/._Figure S1.pdf
- Supplementary Material/Figure S2.pdf
- __MACOSX/Supplementary Material/._Figure S2.pdf
- Supplementary Material/Figure S3.pdf
- __MACOSX/Supplementary Material/._Figure S3.pdf
- __MACOSX/._Supplementary Material
